# Supplementary material for: Effect of temperature variation on hospital admissions and outcomes in dogs with myxomatous mitral valve disease and new onset pulmonary edema
Source: PLoS One. 2020 Jan 14;15(1):e0227807. doi: 10.1371/journal.pone.0227807 (PMC6959981; doi:10.1371/journal.pone.0227807)
Supplement: S1 Dataset — (XLSX) [file pone.0227807.s001.xlsx]

## Sheet: per elab new
ID	Data	Breed	Age (years)	Sex	Weight (kg)	ACVIM	VHS	AS/Ao	LVIDd	LVIDd-I	LVIDs	LVIDs-I	MR Vmax	MV E (cm/s)	MV A (cm/s)	E/A	TR Vmax	PH (0=no;1=si)	FA: 0=no 1=sì	T Min (°)	T med (°)	T Max (°)	T Min (°) (media 14 gg pre)	T med (°) (media 14 gg pre)	T Max (°) (media 14 gg pre)	Vivo (data)	Morto (data) Causa Card Causa NC	Morto non card	Eutanasia/MorteNaturale	ULTIMO CONTATTO/MORTE	Survival time	TERAPIE (no=0, si=1; si furosemide=2; fuorsemide più altra terapia=3)	censored
1	2015-06-25	Barboncino	15	F	5	C		2.19	32.6	2.03105	15.9	0.957683	518	144	96.8	1.4876		0	0	12.4	20	25.9	15.56	20.9067	26.2533			2017-03-22	N	2017-03-22	636	0	1
2	2014-06-04	Bassotto	6	M	8	C	12.5	2.6	43.5	2.36037	23.9	1.24144	514	110	63.5	1.73228	268	0	0	14	19.2	24.9	14.34	19.0467	24.0333		2014-11-26		E	2014-11-26	175	0	0
3	2013-08-29	Maltese	9	F	4.3	C		2.36	28	1.82355	14	0.884271	5.61	128	99	1.29293	316	1	0	17.7	21.1	25.1	15.8267	21.5933	27.58	2013-08-29				2013-08-29		3
4	2016-02-09	Maltese	2	M	6	C	11	2.21	32.6	1.92505	15.7	0.892857	497	136	91.2	1.49123	273	0	0	5.9	8.5	10.8	3.26	6.75333	10.5467	2017-04-03				2017-04-03	419	0	1
5	2010-07-02	Pechinese	13	M	5	C		1.92	22	1.37065	10	0.602316	542	121	92	1.31522	386	1	0	20	26.2	31.9	16.6133	22.0267	27.42		2011-06-16		N	2011-06-16	349	0	0
6	2016-09-20	Yorkshire terreier	12	F	5.5	C	12	3.38	36.9	2.23542	16.5	0.964428	491	117	77	1.51948	423	1	0	15.3	19.6	25	16.6067	21.6533	27.16	2016-09-20				2016-09-20		0
7	2014-01-13	Meticcio	8	F	6.3	C		2.84	37.2	2.16539	15.7	0.87924	552	160	72.5	2.2069	133	0		5.9	7.2	9.1	4.21333	6.6	9.52667		2015-02-25		N	2015-02-25	408	0	0
8	2017-01-25	Meticcio	10	F	8.6	C	12.5	2.61	42.6	2.26291	21.7	1.10177	572	142	74.7	1.90094	255	0	0	-0.8	1.9	6.7	-1.39333	1.78667	5.92	2017-03-20				2017-03-20	54	3	1
9	2016-05-02	Meticcio	13	F	7.5	C		2.97	48.9	2.70421	33.4	1.77053	422	140	57.4	2.43902	257	0	0	11.1	14	18.6	8.25333	13.34	18.1		2016-05-31		N	2016-05-31	29	0	0
10	2015-07-06	Meticcio	9	F	10.5	C	14.3	2.78	42.9	2.14896	17.8	0.848683	622	225	69.7	3.22812	412	1	0	21.5	27.8	32.6	16.5533	23.3133	23.3067		2016-10-15		N	2016-10-15	467	0	0
11	2016-01-21	Meticcio	7.5	M	7.1	C		2.3	39.9	2.24235	22.7	1.22428		142	68.8	2.06395	325	1		-5.4	-0.2	6.5	-0.366667	3.29333	7.86667	2017-04-04				2017-04-04	439	3	1
12	2016-01-13	Meticcio	9	M	4.6	C		2.96	37.2	2.37516	18.2	1.12539	547	127	60.2	2.10963	131	0	0	0.7	5.4	12.9	0.406667	3.46667	7.03333	2017-04-08				2017-04-08	451	0	1
13	2016-04-04	Meticcio	10	M	8.2	C		3.81	45.7	2.46181	29.2	1.50498	502	181	75.3	2.40372	384	1	0	11.4	13.7	16.5	7.46667	12.0067	16.9667	2017-04-04				2017-04-04	365	1	1
14	2014-10-09	Meticcio	11	M	13.5	C		3.55	48.5	2.25644	23	1.01315	574	169	75.1	2.25033	447	1	0	15.4	18.6	23.5	12.3	17.1133	22.5933			2015-12-15	E	2015-12-15	432	2	1
15	2016-04-12	Meticcio	7	M	8.8	C	14.5	3.53	48.2	2.54313	25.6	1.29041		162	107	1.51402	374	1	0	7	15.1	22.3	9.75333	13.82	18.6	2016-08-09				2016-08-09	119	0	1
16	2015-04-08	Meticcio	14	F	7.7	C		2.15	24.8	1.36089	13.6	0.714981	457	59.4	54	1.1	235	0	0	-0.6	10.1	17.8	5.40667	11.0467	16.24			2015-07-09	E	2015-07-09	92	2	1
17	2015-01-12	Meticcio	9	M	8	C		2.86	41.7	2.2627	24.6	1.2778	509	137	67.9	2.01767	301	1	0	-0.8	5.4	12.4	-1.48667	2.78	8.28667		2015-09-14		E	2015-09-14	245	0	0
18	2016-06-29	Meticcio	11	M	10.9	C	11.9	2.67	46.3	2.29392	28.4	1.33822	490	170	54.7	3.10786	329	1	0	15.3	23.5	29.6	17.3	23.1733	28.9467		2017-01-24		N	2017-01-24	209	0	0
19	2016-09-23	Meticcio	9	F	6.3	C	13.1	3.62	43.3	2.52047	25.2	1.41126	382	161	95.7	1.68234	319	1	0	9.8	16.5	23.7	15.9733	20.0933	25.98		2017-02-27			2017-02-27	157	3	0
20	2015-02-24	Meticcio	11	M	9.8	C	13.2	2.78	42.9	2.19299	20.1	0.979399	576	184	113	1.62832	334	1	0	6.4	8.8	10.9	1.92	6.16667	10.86		2017-10-01		N	2017-10-01	950	2	0
21	2016-08-22	Meticcio	13	M	9.7	C	12	2.23	39.5	2.02529	26.1	1.27587	619	95.3	78.7	1.21093	290	0	0	14.8	21.2	27.3	16.8667	22.4733	27.9133	2017-04-08				2017-04-08	229	2	1
22	2015-04-27	Meticcio	13	M	13.1	C	12	1.98	31.4	1.47385	18.9	0.840468	497	82.8	70	1.18286	216	0	0	13.7	14.9	16.5	8.95333	14.8067	20.4467	2017-03-17				2017-03-17	690	1	1
23	2014-07-16	CKCS	9	F	6.8	C	14.4	2.53	44.3	2.52143	26.2	1.43239	496	159	69.6	2.28448	445	1	0	18.7	26.3	32.1	16.62	22.2667	27.4333		2015-03-31		N	2015-03-31	258	1	0
24	2015-06-30	Jack Russel Terrier	12	F	7.3	C		3.43	34.7	1.93425	13.8	0.737789	592	161	145	1.11034	376	1	0	16.5	23.8	29.3	16.8	20.8333	25.9533		2015-08-12		E	2015-08-12	43	1	0
25	2014-08-01	Meticcio	15	F	7	C	13	3.08	34.6	1.95262	14.7	0.796364	495	128	122	1.04918	300	1	0	19.1	24.4	29.2	18.5467	23.0667	27.8533		2016-07-14		E	2016-07-14	713	0	0
26	2015-02-12	Chihuahua	10	M	3.5	C	12.8	3.54	32.2	2.22792	14.9	1.00416	611	103	81.1	1.27004	335	1	0	-1.2	4.5	9.7	-0.846667	3.31333	7.78667		2015-08-01		N	2015-08-01	170	2	0
27	2016-05-25	Breton	10	F	15.9	C	13.6	3.08	54	2.39432	33.1	1.3848	523	151	78.9	1.91381	288	0	0	12.1	18.5	23.8	11.6133	16.36	20.7933	2017-02-13				2017-02-13	264	0	1
28	2016-01-18	Meticcio	15	M	7.9	C	14.6	4.14	46.4	2.52706	25.2	1.31416	457	224			335	1	1	-4.2	0.6	7.7	0.446667	3.77333	7.56667		2016-03-10		N	2016-03-10	52	1	0
29	2014-08-31	Meticcio	8	F	4.2	C		2.63	27.1	1.77719	7.59	0.482968	440	112	86.5	1.2948	324	1	0	16	22.3	27.5	14.0933	20.3867	25.88	2016-11-07				2016-11-07	799	0	1
30	2015-07-21	Meticcio	13	M	10.1	C	12	3.18	35.6	1.80376	16.4	0.791558	484	162	113	1.43363	439	1	0	22.7	29.4	36.3	20.94	27.1133	32.7733		2016-12-20		N	2016-12-20	518	0	0
31	2011-10-26	Bassotto	14	M	10.5	C		2.87	40	2.00369	24	1.14429	498	157			287	0	1	10.4	13.5	16.3	6.93333	11.3733	16.1		2011-11-20		N	2011-11-20	25	0	0
32	2013-04-05	Meticcio		F	9.1	C		3.85	54	2.82121	32	1.59607	530	216	83	2.60241	374	1	0	8.1	9	9.9	5.10667	7.63333	10.4267	2013-06-12				2013-06-12	68	0	1
33	2017-01-26	Meticcio	14	M	22.5	C	11.9	2.41	54.1	2.16599	34.4	1.29009	616	198	81	2.44444	299	0	0	-2.6	0.7	4.8	-1.04286	1.99333	6.13333	2017-04-08				2017-04-08	72	0	1
34	2015-02-04	Meticcio	11	M	7	C	12.3	2.57	39.8	2.24607	21.3	1.15391	459	138	77	1.79221	325	1	0	1.9	5.7	9.3	0.58	4.33333	8.61333	2017-02-25				2017-02-25	752	0	1
35	2014-05-22	Meticcio		M	9.9	C	11.5	2.35	45.7	2.32916	24.8	1.20455	535	118	100	1.18	249	0	0	14.1	20.3	24.5	11.5333	17.4733	22.6667	2017-04-04				2017-04-04	1048	2	1
36	2017-03-20	CKCS	9	M	8.1	C	13.7	2.48	35.9	1.94089	15	0.776101	548	162	88	1.84091	328	1	0	7.6	11.6	16.8	3.62667	10.1	16.68	2017-03-20				2017-03-20		1
37	2017-01-20	Meticcio	15	F	7.7	C	12.8	2.41	38.5	2.11267	17.9	0.941041	494	160	73.6	2.17391	352	1	0	-1.4	1.6	5.5	-2.65333	0.346667	3.80667		2017-05-30		E	2017-05-30	130	1	0
38	2015-01-30	Yorkshire Terrier	10	F	2.2	C	12	2.2	26.5	2.102	12.8	0.998	447	129	45	2.86667	360	1	0	-0.1	3.17	7	2.7	5.2	8.5	2015-02-09				2015-02-09	10	1	1
39	2015-02-11	Yorkshire Terrier	12	M	5.2	C	13.2	2.3	32.3	1.989	17.5	1.041	580	80	62	1.29032	330	1	0	2	5.11	10.3	0	2.9	6.7		2016-07-18		E	2016-07-18	523	0	0
40	2017-01-23	Pinscher medio	15	F	7.9	C	12	2	37.6	2.048	19.2	1.001	564	180	100	1.8			0	1.6	2.82	4.4	-1.9	0.1	3.1	2017-01-24				2017-01-24		0
41	2016-01-30	meticcio	12	F	3.8	C	13.4	2.3	35	2.364	17.1	1.123	525	191	150	1.27333			0	3.4	6.23	11.1	3.5	6.5	10.5		2016-05-01		N	2016-05-01	92	3	0
42	2015-10-12	meticcio	12	M	5.8	C	10.9	1.8	18.6	1.109	13.2	0.759	545	88	48	1.83333	240	0	0	12.3	16.57	21.5	12.3	14.7	18.5	2016-08-20				2016-08-20	313	0	1
43	2015-10-13	Pinscher	9	F	5	C		2.1	32.8	2.044	19.7	1.187	547	111	88	1.26136	316	1	0	13.2	14.04	15.4	12.5	14.6	18.3		2016-04-01		E	2016-04-01	171	0	0
44	2016-05-10	Cavalier King Charles Spaniel	6	M	12.7	C	13.8	2	45.7	2.165	29.2	1.311	540	145	57	2.54386	363	1	0	13.5	17.51	22.4	9.6	13.9	19		2017-02-14		E	2017-02-14	280	0	0
45	2015-08-11	bassotto	14	M	8.2	C		2.4	35.9	1.934	18.6	0.959	540	81	70	1.15714		0	0	17.5	24.34	30.2	19.8	25.2	31.7		2016-10-01		N	2016-08-20	375	0	0
46	2015-08-24	Cavalier King Charles Spaniel	9	M	10.3	C	14.4	2.6	47.3	2.383	27.9	1.338	409	144	59	2.44068	333	1	0	20	24	27.8	18.4	25.2	31.4		2016-04-01		E	2016-04-01	221	0	0
47	2015-06-25	shi-tzu	10	F	10	C	10.4	2.1	34.4	1.748	20.3	0.983	492	117	59	1.98305	287	0	0	15.3	15.86	17.6	15.9	20.7	26.4		2016-04-26		E	2016-04-26	306	0	0
48	2015-05-18	meticcio	9	F	5.9	C	12.5	2.5	39.7	2.356	21.8	1.246	543	114	80	1.425	298	0	0	17.8	22.98	28	15.6	20.9	26	2015-05-19				2015-05-19		2
49	2014-07-21	meticcio	14	M	8	C	12.8	2.1	45	2.442	24	1.247	494	150	103	1.45631	330	1	0	16	19.81	24.6	16.9	22.2	28		2015-06-30		N	2015-06-30	344	0	0
50	2014-05-29	barboncino	13	M	3.4	C	12	2.6	29.9	2.086	15	1.02	520	190	90	2.11111		0	0	12.3	17.14	23	12.7	17.7	23.1		2016-06-15		N	2016-06-15	748	3	0
51	2015-04-04	meticcio	13	F	13.8	C	12	2.4	50.8	2.348	29.2	1.277	461	144	51	2.82353	325	1	0	5.5	6.06	9	7.7	11.1	14.9		2016-08-05		E	2016-08-05	489	0	0
52	2017-04-12	maltese	8	M	3.3	C	12.6	2.1	32.5	2.288	17	1.167	507	146	58	2.51724	323	1	0	10.4	15.18	21.3	10.4	15.3	21	2017-04-13				2017-04-13		0
53	2014-05-23	meticcio	14	F	7.1	C	12.4	2.1	37	2.079	17	0.917	505	159	116	1.37069	303	1	0	14.4	19.24	23.2	11.9	17.1	22.5			2015-07-22	E	2015-07-22	425	3	1
54	2013-10-22	meticcio	11	M	10.7	C	13	2.2	48.9	2.436	31.1	1.474	454	136	58	2.34483	263	0	0	12.9	14.14	16.1	11.5	13.9	16.9			2014-05-01	E	2014-05-01	191	3	1
55	2013-07-31	meticcio	15	F	3.8	C	10.8	1.6	26.2	1.769	12.2	0.801	614	124	132	0.939394	240	0	0	19	25.33	31.4	20.4	26.2	32.4			2014-09-01	E	2014-09-01	397	3	1
56	2014-01-21	meticcio	12	M	7	C		2.2	47.1	2.658	29.7	1.609	582	178	92	1.93478	284	0	0	6.1	8.01	10.8	4.7	6.6	9.4			2014-04-21	E	2014-04-21	90	0	1
57	2016-05-13	meticcio	9	M	16.5	C	12.3	2.2	56.6	2.482	37.6	1.555	539	127	68	1.86765			0	11.8	15.48	18.5	10.8	14.7	19.6		2016-08-15		E	2016-08-20	99	1	0
58	2016-01-19	meticcio	8	F	8.4	C	11	2.5	39	2.086	24.9	1.274	461					0	0	-1.8	1.43	3.1	2.4	5.1	8.2		2017-01-15		N	2016-10-21	276	0	0
59	2015-12-22	meticcio	11	F	11.4	C	13.7	2.4	54.7	2.675	31.2	1.45	582	147	88	1.67045	316	1	0	5.2	7.92	12.6	4.5	7	11.7		2017-02-03		N	2017-02-03	409	0	0
60	2016-01-09	Cavalier King Charles Spaniel	11	M	9.4	C	13.8	2.2	41.1	2.127	23.4	1.155	501	131	53	2.4717	307	1	0	10.3	13.73	16.2	2	4.2	7.5		2016-07-01		N	2016-07-01	174	2	0
61	2016-02-22	barbone medio	8	M	6.2	C	12.2	2	36.5	2.135	21.6	1.216	470	125	56	2.23214			0	8.5	10.93	14.7	4.3	7.2	10.5	2017-02-20				2017-02-20	364	0	1
62	2016-07-11	bassotto	8	M	12.4	C	12	2.1	45.6	2.175	26.2	1.185	597	137	56	2.44643	249	0	0	22.6	28.62	35	20.3	25.3	31.3	2017-03-30				2017-03-30	262	0	1
63	2016-01-04	beagle	13	F	11	C	13.8	1.8	53.6	2.648	23.9	1.123	541	130	190	0.684211	282	0	0	0.71	-1.3	3	4.7	2	8.9			2017-03-16	E	2017-03-16	437	0	1
64	2017-04-03	meticcio	12	F	7.8	C	12.2	2.4	38.6	2.11	17.8	0.932	539	120	56	2.14286	302	1	0	10.1	15.2	20.9	9.2	13.7	18.8	2017-04-13				2017-04-13	10	1	1
65	2013-09-24	cocker spaniel	11	F	15.8	C	12.2												0	15.6	20.95	28.2	14.2	19.1	25.2		2015-12-22		E	2015-12-22	819	0	0
66	2016-06-14	Maltese	15	F	4.4	C	10.9	1.8	26.6	1.721	13.5	0.847	476	120	83	1.44578	62	0	0	15.8	19.05	24.3	14.9	18.8	24.3	2017-01-31				2017-01-31	231	0	1
67	2016-07-17	chihuahua	14	F	3.1	C	11.2	2	24.3	1.742	17.5	1.225	507	77	96	0.802083	161	0	0	19.8	26.5	33.4	18.9	24.6	30.6	2017-03-27				2017-03-27	253	1	1
68	2016-07-20	barboncino	10	M	6.3	C	11	2.2	36.4	2.119	21.5	1.204	528	104	64	1.625	328	1	0	21.8	27.33	33.4	19.2	25.1	31.2	2017-01-17				2017-01-17	181	0	1
69	2012-10-15	Cavalier King Charles Spaniel	8	F	7.5	C	12.5	2.3	46.1	2.549	22.2	1.177	615				316	1	0	11.2	15.56	19.8	13.7	16.8	21.2			2014-01-15	N	2014-01-15	457	0	1
70	2013-09-20	Cavalier King Charles Spaniel	8	M	9.2	C	13.3	2.3	38	1.979	26.3	1.307	589	101	87	1.16092	467	1	0	13.7	19.07	25.2	15.4	20.1	26	2017-05-30				2016-07-21	1035	0	1
71	2014-08-09	Jack russel terrier	8	M	8.8	C	11.3												0	9.4	12.46	16.2	6.7	9.2	12.1		2015-12-08		E	2015-12-08	486	0	0
72	2012-08-28	bassotto tedesco	12	M	7	C	12												0	18.7	24.16	30.1	21.9	27.6	33.8	2012-11-07				2012-11-07	71	0	1
73	2014-03-11	Jack russel terrier	9	M	7.2	C	12.6	2.2	38.3	2.144	22.5	1.208	591	183	95	1.92632	368	1	0	5.1	7.63	12.4	5.2	8.1	11.6		2014-09-11		N	2014-09-11	184	0	0
74	2014-07-10	meticcio	14	M	7.8	C	12.7	2.8	38.7	2.116	19.6	1.026	550	48	7	6.85714		0	0	12.6	16.07	22.5	16	21.2	26.7		2014-11-29		N	2014-11-29	142	0	0
75	2015-11-11	bolognese	14	M	5.8	C	12	2.6	33.9	2.022	16.9	0.971	515	107	94	1.1383		0	0	10.2	13.67	18.6	9.9	12.8	17.1		2016-09-23		E	2016-09-23	317	2	0
76	2010-06-07	yorky	10	F	4.5	C	11.5	1.83	30.7	1.973	16.8	1.046	644	143	86	1.66279	270	0	0	17.7	22.38	26.9	15.1	19.7	24.6		2011-01-20		N	2011-01-20	227	0	0
77	2013-08-12	meticcio	13	F	15	C	11.8	2.8	42.3	1.908	24.4	1.04	573	140	66	2.12121	280	0	0	20.8	26.6	32.6	21.2	27.3	33.6		2016-06-21		E	2016-06-21	1044	0	0
78	2012-02-18	maltese	14	F	4	C	11	1.7	28.1	1.869	13.7	0.885	560	101	65	1.55385	187	0	0	3.5	6.74	10.4	-4.9	-2.1	1.2		2014-05-02		E	2014-05-02	804	0	0
79	2012-03-20	meticcio	9	F	8.6	C	13.2	2.2	49.5	2.629	25.4	1.29	536	181	176	1.02841	245	0	0	5.6	9.91	12.7	6.1	10.2	14.8		2012-06-07		N	2012-06-07	79	0	0
80	2012-07-12	meticcio	10	M	6.7	C	12.2	2.8	39.7	2.269	20.8	1.142	540	151	65.2	2.31595			0	21.6	26.44	32.6	21.2	27.3	33.6		2013-03-30		N	2013-03-30	261	1	0
81	2012-12-15	shi-tzu	11	M	8	C	11	2.2	40.6	2.203	22.2	1.153	505	194	67	2.89552			0	-1.3	1.05	3	-1.1	1.5	5.1		2013-02-02		E	2013-02-02	49	0	0
82	2012-06-11	shi-tzu	15	M	6.5	C													0	16.1	20.71	24.9	16	20.6	25.5			2014-12-23	E	2014-12-23	925	1	1
83	2013-03-02	maltese	11	M	4.5	C	11.1	2.2	28.6	1.838	11	0.685	579	110	93	1.1828	500	1	0	4.5	8.15	12.4	1.3	3.6	7		2013-03-21		N	2013-03-21	19	0	0
84	2013-04-02	shi-tzu	13	M	10	C	12.3	2.4	33	1.677	15.8	0.765	574	174	109	1.59633	448	1	0	6.3	7.98	10.1	5.5	8.3	11.5		2013-05-01		N	2013-05-01	29	0	0
85	2013-04-04	barbone nano	11	M	5.5	C	11.5	2.2	25.4	1.539	14.5	0.848	585	78	52	1.5	263	0	0	6.5	11.08	15.5	5.8	8	10.7			2013-07-15	E	2013-07-15	102	0	1
86	2013-06-08	barbone nano	16	F	3	C	11.9	2.3	30.3	2.194	16.2	1.146	521	137	114	1.20175			0	12.8	17.04	22.1	12.6	16.9	22		2013-12-03		E	2013-12-03	178	0	0
87	2014-06-05	meticcio	10	M	9.6	C	12.2	2.3	34.2	1.759	15.3	0.75	521	95	105	0.904762			0	15.4	21.5	27.6	13.5	18.3	23.9		2016-08-04		E	2016-08-04	791	0	0
88	2013-11-28	meticcio	14	F	2.4	C	11	2.3	25.7	1.987	15.1	1.146	500	119	88	1.35227			0	-0.1	2.15	5.9	4.5	6.5	8.8	2015-05-18				2015-05-18	536	0	1
89	2013-12-30	meticcio	15	F	4.5	C	9.9	1.4	20.4	1.311	7.8	0.486	572	73	61	1.19672			0	1.8	4.51	9.6	4.1	6.7	10.2	2015-02-10				2015-02-10	407	0	1
90	2014-03-24	volpino	16	M	3.8	C	11.7	2.3	30.1	2.033	11	0.722	605	125	56	2.23214	302	1	0	4	5.38	8.5	7.8	11.6	16.2		2014-07-23		N	2014-07-23	121	0	0
91	2011-12-21	meticcio	12	M	6	C		2.8	49.6	2.929	26.7	1.518	526	146	72	2.02778	338	1	0	-1.6	1.73	7.4	3.3	6.4	10.6							0
92	2013-03-22	meticcio	13	F	10	C	12												0	7	11.8	16.8	4.7	8	11.9		2013-09-20		N	2013-09-20	182	0	0
93	2012-10-19	bassotto tedesco	11	M	12.7	C	11.2	1.7	46	2.179	25.9	1.163	655	99	84	1.17857	301	1	0	12.1	13.63	14.8	12.8	15.7	19.6		2013-03-15		E	2013-03-15	147	0	0
